# Supplementary material for: Ophthalmic Manifestations of the Monkeypox Virus: A Systematic Review and Meta-Analysis
Source: Pathogens. 2023 Mar 14;12(3):452. doi: 10.3390/pathogens12030452 (PMC10056031; doi:10.3390/pathogens12030452)
Supplement: Supplementary file 1 [file pathogens-12-00452-s001.zip]

Archive with 2 entries (2 files):
- pathogens-2219361-supplementary figures S1-S4.pptx
- pathogens-2219361-supplementary.pdf
